# Supplementary material for: Ratiometric Upconversion Temperature Sensor Based on Cellulose Fibers Modified with Yttrium Fluoride Nanoparticles
Source: Nanomaterials (Basel). 2022 Jun 4;12(11):1926. doi: 10.3390/nano12111926 (PMC9182498; doi:10.3390/nano12111926)
Supplement: Supplementary file 1 [file nanomaterials-12-01926-s001.zip]

Archive with 1 entries (1 files):
- nanomaterials-1747698-supplementary.pdf
